# Supplementary material for: A Comparative Study of Genetic Diversity and Multiplicity of Infection in Uncomplicated Plasmodium falciparum Infections in Selected Regions of Pre-Elimination and High Transmission Settings Using MSP1 and MSP2 Genes
Source: Pathogens. 2024 Feb 13;13(2):172. doi: 10.3390/pathogens13020172 (PMC10891941; doi:10.3390/pathogens13020172)
Supplement: Supplementary file 1 [file pathogens-13-00172-s001.zip]

Archive with 1 entries (1 files):
- pathogens-2747944-supplementary.pdf
